# Supplementary material for: The Impact of Informal Caregiving on Patient-Reported Outcomes, Psychological Well-Being and Quality of Life in Inflammatory Bowel Disease: A Systematic Review
Source: Nurs Rep. 2026 Mar 13;16(3):97. doi: 10.3390/nursrep16030097 (PMC13028980; doi:10.3390/nursrep16030097)
Supplement: Supplementary file 1 [file nursrep-16-00097-s001.zip]

Archive with 1 entries (1 files):
- nursrep-4125057-supplementary.pdf
